# Supplementary material for: Sex-Specific Growth Rates of Ascending Thoracic Aortic Aneurysms in Non-Syndromic Patients: A Systematic Review
Source: Diagnostics (Basel). 2026 Mar 19;16(6):916. doi: 10.3390/diagnostics16060916 (PMC13024991; doi:10.3390/diagnostics16060916)
Supplement: Supplementary file 1 [file diagnostics-16-00916-s001.zip]

Archive with 1 entries (1 files):
- diagnostics-4179266-supplementary.pdf
